# Supplementary material for: Application of radiotherapy-preexcited gambogic acid dual targeting nanoparticles in colorectal cancer
Source: RSC Adv. 2025 Dec 3;15(55):47506–19. doi: 10.1039/d5ra02815a (PMC12679429; doi:10.1039/d5ra02815a)
Supplement: RA-015-D5RA02815A-s002 [file RA-015-D5RA02815A-s002.zip]

Archive with 10 entries (7 files):
- RSC western blots data/
- RSC western blots data/ct26/
- RSC western blots data/ct26/ct26 all.Tif
- RSC western blots data/ct26/ct26 cd62p.Tif
- RSC western blots data/ct26/ct26 gapdh.Tif
- RSC western blots data/huvecs/
- RSC western blots data/huvecs/all..Tif
- RSC western blots data/huvecs/all.Tif
- RSC western blots data/huvecs/cd62p.Tif
- RSC western blots data/huvecs/gapdh.Tif
